# Supplementary material for: Features of Vat-Photopolymerized Masters for Microfluidic Device Manufacturing
Source: Bioengineering (Basel). 2024 Jan 15;11(1):80. doi: 10.3390/bioengineering11010080 (PMC10813418; doi:10.3390/bioengineering11010080)
Supplement: Supplementary file 1 [file bioengineering-11-00080-s001.zip]

Archive with 1 entries (1 files):
- bioengineering-2788885-supplementary.pdf
